# Supplementary material for: Hemozoin activates the innate immune system and reduces Plasmodium berghei infection in Anopheles gambiae
Source: Parasit Vectors. 2015 Jan 8;8:12. doi: 10.1186/s13071-014-0619-y (PMC4297457; doi:10.1186/s13071-014-0619-y)
Supplement: Additional file 4: — Microarray-derived gene expression in Anopheles gambiae fat body following control-PBS or sHz inoculation. The list includes all differentially expressed genes. [file 13071_2014_619_MOESM4_ESM.xls]

## Sheet: H vs C 
Probe set	Gene	Gene name	Gene ID Ensembl	Interpro domains	Functional class	Sub-class	Entrez Gene	Baseline mean	Baseline mean's SE	Experiment mean	Experiment mean's SE	Fold change	Lower bound of FC	Upper bound of FC
Ag.2R.37.0_CDS_s_at	CLIPC7: CLIP-domain serine protease subfamily C (AGAP003689-PA)	CLIPC7	AGAP003689	IPR006604 Disulphide knot CLIP; IPR009003 Peptidase cysteine/serine, trypsin-like; IPR001314 Peptidase S1A, chymotrypsin-type; IPR001254 Peptidase S1/S6, chymotrypsin/Hap	IMMUNITY	CLIP domain serine proteases	1274364	375.41	140.05	3245.09	842.16	8.64	4.16	23.57
Ag.UNKN.703.0_CDS_s_at	AgaP_AGAP010056: AGAP010056-PA		AGAP010056	IPR017853 Glycoside hydrolase, superfamily; IPR001540 Glycoside hydrolase, family 20; IPR015883 Glycoside hydrolase, family 20, catalytic core; IPR015882 Acetylhexosaminidase, subunit a/b;	METABOLISM-Cell function		1279486	320.2	50.06	2222.89	501.3	6.94	4.15	10.71
Ag.3R.275.0_CDS_a_at	AgaP_AGAP010056: AGAP010056-PA		AGAP010056	IPR017853 Glycoside hydrolase, superfamily; IPR001540 Glycoside hydrolase, family 20; IPR015883 Glycoside hydrolase, family 20, catalytic core; IPR015882 Acetylhexosaminidase, subunit a/b;	METABOLISM-Cell function		1279486	212.99	38.35	1853.26	592.22	8.7	3.98	15.1
Ag.2L.1635.0_CDS_at	AgaP_AGAP005848: AGAP005848-PA	FBN50	AGAP005848	IPR020837 Fibrinogen, conserved site; IPR002181 Fibrinogen, alpha/beta/gamma chain, C-terminal globular; IPR000628 Vasopressin V1B receptor	IMMUNITY	Recognition/Receptor	1276516	500.2	48.71	2605.31	504.03	5.21	3.46	7.23
Ag.2R.37.2_UTR_a_at	CLIPC7: CLIP-domain serine protease subfamily C (AGAP003689-PA)	CLIPC7	AGAP003689	IPR006604 Disulphide knot CLIP; IPR009003 Peptidase cysteine/serine, trypsin-like; IPR001314 Peptidase S1A, chymotrypsin-type; IPR001254 Peptidase S1/S6, chymotrypsin/Hap	IMMUNITY	CLIP domain serine proteases	1274364	323.21	63.2	2635.21	926.93	8.15	3.32	14.87
Ag.2R.1602.0_CDS_at	AgaP_AGAP003960: AGAP003960-PA		AGAP003960	IPR009003 Peptidase cysteine/serine, trypsin-like; IPR001254 Peptidase S1/S6, chymotrypsin/Hap; IPR001314 Peptidase S1A, chymotrypsin-type; IPR018114 Peptidase S1/S6, chymotrypsin/Hap, active site; IPR002967 Delta tubulin	IMMUNITY	Other serine proteases	1278781	213.78	76.6	1354.41	312.27	6.34	3.26	16.16
Ag.3L.414.0_CDS_at	AgaP_AGAP012037: AGAP012037-PA	CLIPB20	AGAP012037	IPR009003 Peptidase cysteine/serine, trypsin-like; IPR018114 Peptidase S1/S6, chymotrypsin/Hap, active site; IPR001314 Peptidase S1A, chymotrypsin-type; IPR001254 Peptidase S1/S6, chymotrypsin/Hap	IMMUNITY	CLIP domain serine proteases	1280631	171.46	22.96	772.09	122.8	4.5	3.14	6.33
Ag.3R.44.0_CDS_at	Ag.3R.44.0	CLIPB15	AGAP009844	IPR001314 Peptidase S1A, chymotrypsin-type; IPR001254 Peptidase S1/S6, chymotrypsin/Hap; IPR006604 Disulphide knot CLIP; IPR009003 Peptidase cysteine/serine, trypsin-like; IPR018114 Peptidase S1/S6, 003 Peptidase cysteine/serine, trypsin-like; IPR001254 Peptidase S1/S6, chymotrypsin/Hap; IPR001314 Peptidase S1A, chymotrypsin-type; IPR018114 Peptidase S1/S6, chymotrypsin/Hap, active site	IMMUNITY	CLIP domain serine proteases		304.62	30.07	1449.62	319.97	4.76	2.97	6.81
Ag.2R.2846.0_CDS_at	AgaP_AGAP003627: AGAP003627-PA		AGAP003627	IPR009003 Peptidase cysteine/serine, trypsin-like; IPR018114 Peptidase S1/S6, chymotrypsin/Hap, active site; IPR001314 Peptidase S1A, chymotrypsin-type; IPR001254 Peptidase S1/S6, chymotrypsin/Hap	IMMUNITY	Other serine proteases	3290876	38.57	9.25	259.32	85.95	6.72	2.89	13.04
Ag.2R.118.0_CDS_s_at	Ag.2R.118.0		Unknown		Unknown gene			261.93	27.16	824.97	65.32	3.15	2.55	3.94
Ag.2R.2246.0_CDS_at	AgaP_AGAP003248: AGAP003248-PA		AGAP003248	IPR009003 Peptidase cysteine/serine, trypsin-like; IPR018114 Peptidase S1/S6, chymotrypsin/Hap, active site; IPR001314 Peptidase S1A, chymotrypsin-type; IPR001254 Peptidase S1/S6, chymotrypsin/Hap	IMMUNITY	Other serine proteases	1273921	247.48	31.43	1035.79	245.85	4.19	2.47	6.28
Ag.2R.691.0_CDS_at	Ag.2R.691.0	CLIPB6	AGAP003252	IPR001314 Peptidase S1A, chymotrypsin-type; IPR001254 Peptidase S1/S6, chymotrypsin/Hap; IPR006604 Disulphide knot CLIP	IMMUNITY	CLIP domain serine proteases		85.69	11.41	337.91	74.75	3.94	2.41	5.87
Ag.3R.1335.0_UTR_at	AgaP_AGAP009916: AGAP009916-PB	Q5XLG8_ANOGA	AGAP009916	IPR006530 YD repeat	IMMUNITY	Recognition/Receptor	3292091	34.92	8.48	242.62	95.01	6.95	2.37	14.16
Ag.3L.42.0_CDS_at	TEP3: thioester-containing protein (AGAP010816-PA)	TEP3	AGAP010816	IPR009048 Alpha-macroglobulin, receptor-binding; IPR002890 Alpha-2-macroglobulin, N-terminal; IPR011625 Alpha-2-macroglobulin, N-terminal 2; IPR001599 Alpha-2-macroglobulin; IPR008930 Terpenoid cylases/protein prenyltransferase alpha-alpha toroid	IMMUNITY	Recognition/Receptor	1275865	814.99	228.08	3066.76	457.43	3.76	2.34	7.21
Ag.3L.261.0_CDS_at	AgaP_AGAP010730: AGAP010730-PA		AGAP010730	IPR009003 Peptidase cysteine/serine, trypsin-like; IPR001314 Peptidase S1A, chymotrypsin-type; IPR001254 Peptidase S1/S6, chymotrypsin/Hap	IMMUNITY	Other serine proteases	1272531	731.55	115.71	2675.66	525.08	3.66	2.33	5.52
Ag.2R.815.0_CDS_at	AgaP_AGAP003627: AGAP003627-PA		AGAP003627	IPR009003 Peptidase cysteine/serine, trypsin-like; IPR018114 Peptidase S1/S6, chymotrypsin/Hap, active site; IPR001314 Peptidase S1A, chymotrypsin-type; IPR001254 Peptidase S1/S6, chymotrypsin/Hap	IMMUNITY	Other serine proteases	3290876	245.14	79.46	1078.07	250.74	4.4	2.31	9.98
Ag.2L.33.0_CDS_at	CTL4: C-type lectin (AGAP005335-PA)	CTL4	AGAP005335	IPR001304 C-type lectin; IPR016187 C-type lectin fold	IMMUNITY	Recognition/Receptor	1276043	694.74	61.16	2039.73	246.14	2.94	2.27	3.73
Ag.3L.197.0_CDS_at	AgaP_AGAP011781: AGAP011781-PA	CLIPA12	AGAP011781	IPR009003 Peptidase cysteine/serine, trypsin-like; IPR001314 Peptidase S1A, chymotrypsin-type; IPR001254 Peptidase S1/S6, chymotrypsin/Hap	IMMUNITY	CLIP domain serine proteases	3291430	924.51	174.62	2760.64	133.28	2.99	2.25	4.36
Ag.3R.270.0_CDS_at	AgaP_AGAP009110: AGAP009110-PA		AGAP009110	Prosite_profiles: PS50316 Histidene-rich region profile, PS50325 Threonine-rich region profile	Unknown function		1280061	1225.86	133.8	3777.05	559.97	3.08	2.23	4.14
Ag.X.1492.0_at	Ag.X.1492.0		AGAP000695	Prosite_profile: PS50325 Threonine-rich region profile	Unknown function			62.89	8.83	190.47	23.91	3.03	2.22	4.18
Ag.2R.37.2_CDS_a_at	Ag.2R.37.2	CLIPC7	AGAP003689	IPR006604 Disulphide knot CLIP; IPR009003 Peptidase cysteine/serine, trypsin-like; IPR001314 Peptidase S1A, chymotrypsin-type; IPR001254 Peptidase S1/S6, chymotrypsin/Hap	IMMUNITY	CLIP domain serine proteases		41.85	9.84	432.96	206.42	10.34	2.19	22.14
Ag.2L.34.0_CDS_at	CTLMA2: C-type lectin, mannose-binding (AGAP005334-PA)	CTLMA2	AGAP005334	IPR001304 C-type lectin; IPR016187 C-type lectin fold; IPR018378 C-type lectin, conserved site; IPR016187 C-type lectin fold	IMMUNITY	Recognition/Receptor	1276042	954.41	155.1	2739.23	324.22	2.87	2.08	4.1
Ag.3L.36.0_CDS_a_at	Ag.3L.36.0	CLIPA2	AGAP011790	IPR001314 Peptidase S1A, chymotrypsin-type; IPR001254 Peptidase S1/S6, chymotrypsin/Hap; IPR006604 Disulphide knot CLIP; IPR009003 Peptidase cysteine/serine, trypsin-like; IPR018114 Peptidase S1/S6, 003 Peptidase cysteine/serine, trypsin-like; IPR001254 Peptidase S1/S6, chymotrypsin/Hap; IPR001314 Peptidase S1A, chymotrypsin-type	IMMUNITY	CLIP domain serine proteases		736.53	71.28	2477.3	575.83	3.36	2.04	4.86
Ag.3L.16.0_CDS_a_at	CLIPA4: CLIP-domain serine protease subfamily A (AGAP011780-PA)	CLIPA4	AGAP011780	IPR009003 Peptidase cysteine/serine, trypsin-like; IPR001314 Peptidase S1A, chymotrypsin-type; IPR001254 Peptidase S1/S6, chymotrypsin/Hap	IMMUNITY	CLIP domain serine proteases	1280862	929.19	199.64	2647.13	292.2	2.85	1.98	4.53
Ag.3L.20.0_CDS_at	Ag.3L.20.0	CLIPB14	AGAP010833	IPR006604 Disulphide knot CLIP; IPR001827 Homeobox protein, antennapedia type, conserved site; IPR009003 Peptidase cysteine/serine, trypsin-like; IPR018114 Peptidase S1/S6, chymotrypsin/Hap, active site; IPR001314 Peptidase S1A, chymotrypsin-type; IPR001254 Peptidase S1/S6, chymotrypsin/Hap	IMMUNITY	CLIP domain serine proteases		355.62	57.73	1191.78	273.82	3.35	1.98	5.24
Ag.3L.191.0_CDS_at	Ag.3L.191.0	CLIPA7	AGAP011792	IPR009003 Peptidase cysteine/serine, trypsin-like; IPR018114 Peptidase S1/S6, chymotrypsin/Hap, active site; IPR001314 Peptidase S1A, chymotrypsin-type; IPR008256 Peptidase S1B, glutamyl endopeptidase I; IPR001254 Peptidase S1/S6, chymotrypsin/Hap; IPR000817 Prion protein; IPR003979 Tropoelastin	IMMUNITY	CLIP domain serine proteases		572.49	32.02	1807.76	409.85	3.16	1.97	4.4
Ag.3R.902.0_CDS_at	AgaP_AGAP009591: AGAP009591-PA		AGAP009591	IPR009081 Acyl carrier protein-like; IPR016161 Aldehyde/histidinol dehydrogenase; IPR016160 Aldehyde dehydrogenase, conserved site; IPR015590 Aldehyde dehydrogenase domain; IPR005793 Formyl transferase, C-terminal; IPR002376 Formyl transferase, N-terminal; IPR011034 Formyl transferase, C-terminal-like; IPR001555 Phosphoribosylglycinamide formyltransferase, active site; IPR006163 Phosphopantethein…	METABOLISM-Cell function		1278957	430.46	194.82	1657.07	323.8	3.85	1.94	15.33
Ag.2L.210.0_CDS_at	AgaP_AGAP006348: AGAP006348-PA	LRIM1	AGAP006348	IPR001611 Leucine-rich repeat; IPR003591 Leucine-rich repeat, typical subtype;	IMMUNITY	Recognition/Receptor	1276956	708.16	96.88	3137.12	1074.98	4.43	1.9	7.44
Ag.3L.6.0_CDS_at	CLIPA1: CLIP-domain serine protease subfamily A (AGAP011791-PA)	CLIPA1	AGAP011791	IPR009003 Peptidase cysteine/serine, trypsin-like; IPR001314 Peptidase S1A, chymotrypsin-type; IPR001254 Peptidase S1/S6, chymotrypsin/Hap	IMMUNITY	CLIP domain serine proteases	1280858	873.19	77.38	2461.81	462.66	2.82	1.9	3.86
Ag.2L.500.0_UTR_at	AgaP_AGAP007043: AGAP007043-PA		AGAP007043	IPR009003 Peptidase cysteine/serine, trypsin-like; IPR018114 Peptidase S1/S6, chymotrypsin/Hap, active site; IPR001314 Peptidase S1A, chymotrypsin-type;IPR001254 Peptidase S1/S6, chymotrypsin/Hap; IPR018271 Ribosomal protein S14, conserved site	IMMUNITY	Other serine proteases	1270058	447.36	35.08	1277.02	252.9	2.85	1.89	3.91
Ag.X.8.0_CDS_a_at	Ag.X.8.0	CEC4	AGAP006722		IMMUNITY	AMP		1740.67	747.71	7706.19	2336.09	4.43	1.86	15.82
Ag.UNKN.2338.0_s_at	AgaP_AGAP012851: AGAP012851-PA		AGAP012851	IPR018170 Aldo/keto reductase, conserved site; IPR020471 Aldo/keto reductase subgroup; IPR023210 NADP-dependent oxidoreductase domain	OXIDATIVE STRESS		4578441	65.27	5.6	147.91	12.51	2.27	1.86	2.77
Ag.2L.705.0_CDS_a_at	AgaP_AGAP006193: AGAP006193-PA	Q7Q5V2_ANOGA	AGAP006193		Unknown function		1276858	629.7	85.98	1475.29	118.93	2.34	1.83	3.11
Ag.3R.164.0_CDS_at	AgaP_AGAP009146: AGAP009146-PA	Q7PVY7	AGAP009146		Unknown function		1280103	1640.41	291	4641.52	858.36	2.83	1.82	4.37
Ag.3L.1790.0_CDS_at	AgaP_AGAP010934: AGAP010934-PA		AGAP010934	IPR002110 Ankyrin repeat; IPR020683 Ankyrin repeat-containing domain; IPR018120 Glycoside hydrolase, family 1, active site	IMMUNITY	Coagulation/Wounding	3291197	85.68	18.41	362.76	121.88	4.23	1.81	7.87
Ag.3R.679.0_CDS_at	AgaP_AGAP009145: AGAP009145-PA	Q7PVY8	AGAP009145		Unknown function		1280102	917.39	80.4	2518.35	503.95	2.75	1.8	3.8
Ag.2R.450.1_at	Ag.2R.450.1		AGAP001509		METABOLISM-Cell function			1966.85	270.88	6981.5	2072.08	3.55	1.77	5.71
Ag.2R.98.0_CDS_at	Ag.2R.98.0	GSTD10	AGAP004383	IPR004046 Glutathione S-transferase, C-terminal; IPR010987 Glutathione S-transferase, C-terminal-like; IPR004045 Glutathione S-transferase, N-terminal; IPR012336 Thioredoxin-like fold	OXIDATIVE STRESS			31.68	4.27	174.14	71.95	5.5	1.74	9.82
Ag.3L.364.0_CDS_s_at	AgaP_AGAP011788: AGAP011788-PA	CLIPA14	AGAP011788	IPR009003 Peptidase cysteine/serine, trypsin-like; IPR018114 Peptidase S1/S6, chymotrypsin/Hap, active site; IPR001314 Peptidase S1A, chymotrypsin-type;IPR001254 Peptidase S1/S6, chymotrypsin/Hap; IPR001859 Ribosomal protein P2	IMMUNITY	CLIP domain serine proteases	3291432	2533.33	315.26	5540.24	449.82	2.19	1.73	2.84
Ag.3L.556.0_CDS_at	Ag.3L.556.0		AGAP010386	IPR005547 Longevity-assurance protein (LAG1); IPR006634 TRAM, LAG1 and CLN8 homology; IPR013599 TRAM1-like protein	METABOLISM-Cell function			649.69	86.62	2107.35	588.35	3.24	1.71	5.11
Ag.2L.557.0_CDS_at	AgaP_AGAP006422: AGAP006422-PA		AGAP006422	IPR001360 Glycoside hydrolase, family 1; IPR018120 Glycoside hydrolase, family 1, active site; IPR017853 Glycoside hydrolase, superfamily	METABOLISM-Cell function		1277034	275.3	59.42	750.95	139.04	2.73	1.7	4.54
Ag.UNKN.1520.0_CDS_at	AgaP_AGAP012614: AGAP012614-PA		AGAP012614	IPR009003 Peptidase cysteine/serine, trypsin-like; IPR018114 Peptidase S1/S6, chymotrypsin/Hap, active site; IPR001314 Peptidase S1A, chymotrypsin-type; IPR001254 Peptidase S1/S6, chymotrypsin/Hap; IPR001859 Ribosomal protein P2	IMMUNITY	Other serine proteases	1267637	47.83	4.54	132.4	30.48	2.77	1.69	3.99
Ag.3R.324.0_CDS_a_at	AgaP_AGAP009985: AGAP009985-PA		AGAP009985	IPR006357 HAD-superfamily hydrolase, subfamily IIA; IPR023214 HAD-like domain	METABOLISM-Cell function		1279406	99.52	26.08	250.1	24.11	2.51	1.68	4.49
Ag.2L.3944.0_at	AgaP_AGAP006422: AGAP006422-PA		AGAP006422	IPR001360 Glycoside hydrolase, family 1; IPR018120 Glycoside hydrolase, family 1, active site; IPR017853 Glycoside hydrolase, superfamily	METABOLISM-Cell function		1277034	351	28.53	708.33	56.04	2.02	1.67	2.44
Ag.3R.314.0_CDS_at	AgaP_AGAP009859: AGAP009859-PA		AGAP009859		Unknown function		1279277	2016.15	476.35	5020.64	626.21	2.49	1.67	4.2
Ag.2L.3062.0_at	Ag.2L.3062.0	FBN50	AGAP005848	IPR020837 Fibrinogen, conserved site; IPR002181 Fibrinogen, alpha/beta/gamma chain, C-terminal globular; IPR000628 Vasopressin V1B receptor	IMMUNITY	5		80.73	20.3	194.1	14.54	2.4	1.66	4.14
Ag.2R.102.0_CDS_at	CLIPB17: CLIP-domain serine protease subfamily B (AGAP001648-PA)	CLIPB17	AGAP001648	IPR006604 Disulphide knot CLIP; IPR001827 Homeobox protein, antennapedia type, conserved site; IPR009003 Peptidase cysteine/serine, trypsin-like; IPR018114 Peptidase S1/S6, chymotrypsin/Hap, active site; IPR001314 Peptidase S1A, chymotrypsin-type; IPR001254 Peptidase S1/S6, chymotrypsin/Hap	IMMUNITY	CLIP domain serine proteases	1281525	73.77	27.41	367.78	142.75	4.99	1.65	14.27
Ag.X.570.0_CDS_at	AgaP_AGAP000290: AGAP000290-PA		AGAP000290	IPR009003 Peptidase cysteine/serine, trypsin-like; IPR018114 Peptidase S1/S6, chymotrypsin/Hap, active site; IPR001314 Peptidase S1A, chymotrypsin-type; IPR001254 Peptidase S1/S6, chymotrypsin/Hap	IMMUNITY	Other serine proteases	1271969	122.56	14.73	256.42	23.93	2.09	1.64	2.72
Ag.2R.25.1_CDS_a_at	Ag.2R.25.1		AGAP004324	IPR017996 Major royal jelly; IPR003534 Major royal jelly-related	METABOLISM-Cell function			894.09	35.47	2368.96	546.58	2.65	1.64	3.68
Ag.2R.119.0_CDS_s_at	CLIPB3: CLIP-domain serine protease subfamily B (AGAP003249-PA)	CLIPB3	AGAP003249	IPR006604 Disulphide knot CLIP; IPR009003 Peptidase cysteine/serine, trypsin-like; IPR018114 Peptidase S1/S6, chymotrypsin/Hap, active site; IPR001314 Peptidase S1A, chymotrypsin-type; IPR001254 Peptidase S1/S6, chymotrypsin/Hap	IMMUNITY	CLIP domain serine proteases	3290783	99.46	31.11	310.05	72.9	3.12	1.64	6.83
Ag.UNKN.1056.0_CDS_at	AgaP_AGAP010225 /// AgaP_AGAP012755: AGAP010225-PA /// AGAP012755-PA		AGAP010225, AGAP012755	IPR000133 ER lumen protein retaining receptor	TRANSCRIPTION/TRANSLATION		3292144 /// 5668353	84.58	12.09	213.59	41.88	2.53	1.63	3.72
Ag.2L.528.0_CDS_at	AgaP_AGAP007039: AGAP007039-PA	LRIM4 (LRRD5)	AGAP007039	IPR001611 Leucine-rich repeat; IPR003591 Leucine-rich repeat, typical subtype	IMMUNITY	Recognition/Receptor	1270063	459.15	61.36	1318.73	336.84	2.87	1.61	4.42
Ag.3L.18.0_CDS_at	CLIPA6: CLIP-domain serine protease subfamily A (AGAP011789-PA)	CLIPA6	AGAP011789	IPR000480 Glutelin; IPR009003 Peptidase cysteine/serine, trypsin-like; IPR001314 Peptidase S1A, chymotrypsin-type; IPR001254 Peptidase S1/S6, chymotrypsin/Hap	IMMUNITY	CLIP domain serine proteases	1280860	438.54	50.62	1156.16	265.54	2.64	1.6	3.87
Ag.X.264.0_CDS_at	AgaP_AGAP000999: AGAP000999-PA	TOLL5A	AGAP000999	IPR000483 Cysteine-rich flanking region, C-terminal; IPR004075 Interleukin-1 receptor, type I/Toll precursor; IPR000372 Leucine-rich repeat-containing N-terminal; IPR001611 Leucine-rich repeat; IPR003591 Leucine-rich repeat, typical subtype; IPR000157 Toll/interleukin-1 receptor homology (TIR) domain	IMMUNITY	Recognition/Receptor	3289806	607.39	72.98	1267.55	139.56	2.09	1.59	2.75
Ag.2L.1068.0_CDS_at	AgaP_AGAP005612: AGAP005612-PA		AGAP005612		Unknown function		1276298	550.54	114.44	2166.99	765.36	3.94	1.59	7.33
Ag.3R.233.0_CDS_at	AgaP_AGAP009991: AGAP009991-PA		AGAP009991	IPR015891 Cyclophilin-like; IPR002130 Peptidyl-prolyl cis-trans isomerase, cyclophilin-type; IPR020892 Peptidyl-prolyl cis-trans isomerase, cyclophilin-type, conserved site	METABOLISM-Cell function		1279414	37.31	7.17	89.44	15.1	2.4	1.57	3.76
Ag.3R.2607.0_CDS_s_at	AgaP_AGAP010225: AGAP010225-PA		AGAP010225, AGAP012755	IPR000133 ER lumen protein retaining receptor	TRANSCRIPTION/TRANSLATION		3292144	221.31	23.01	807.08	277.04	3.65	1.57	5.94
Ag.2R.530.0_CDS_at	AgaP_AGAP002425: AGAP002425-PA		AGAP002425	IPR015424 Pyridoxal phosphate-dependent transferase, major domain; IPR002129 Pyridoxal phosphate-dependent decarboxylase	METABOLISM-Cell function		1273535	227.38	53.13	1114.29	453.65	4.9	1.56	9.94
Ag.3L.31.0_CDS_a_at	CLIPA8: CLIP-domain serine protease subfamily A (AGAP010731-PA)	CLIPA8	AGAP010731	IPR009003 Peptidase cysteine/serine, trypsin-like; IPR001314 Peptidase S1A, chymotrypsin-type; IPR001254 Peptidase S1/S6, chymotrypsin/Hap	IMMUNITY	CLIP domain serine proteases	1272532	555.09	109.69	1767.48	519.15	3.18	1.56	5.56
Ag.3L.13.0_CDS_a_at	CLIPA7: CLIP-domain serine protease subfamily A (AGAP011792-PA)	CLIPA7	AGAP011792	IPR009003 Peptidase cysteine/serine, trypsin-like; IPR018114 Peptidase S1/S6, chymotrypsin/Hap, active site; IPR001314 Peptidase S1A, chymotrypsin-type; IPR008256 Peptidase S1B, glutamyl endopeptidase I; IPR001254 Peptidase S1/S6, chymotrypsin/Hap; IPR000817 Prion protein; IPR003979 Tropoelastin	IMMUNITY	CLIP domain serine proteases	1280856	1915.46	150.07	4314.01	782.31	2.25	1.55	3.03
Ag.2L.2653.0_CDS_at	REL2: Rel 2 protein, relish-like (AGAP006747-PA)	REL2	AGAP006747	IPR002110 Ankyrin repeat; IPR020683 Ankyrin repeat-containing domain; IPR011029 DEATH-like; IPR000488 Death; IPR002909 Cell surface receptor IPT/TIG; IPR014756 Immunoglobulin E-set; IPR000451 NF-kappa-B/Rel/dorsal; IPR011539 Rel homology; IPR008967 p53-like transcription factor, DNA-binding	IMMUNITY	Transcription factors/Regulation	1270310	68.4	9.85	176.66	40.65	2.58	1.54	3.93
Ag.2L.3005.0_at	AgaP_AGAP007033: AGAP007033-PA	APL1C	AGAP007033	IPR001611 Leucine-rich repeat; IPR003591 Leucine-rich repeat, typical subtype; IPR004827 Basic-leucine zipper (bZIP) transcription factor	IMMUNITY	Recognition/Receptor	5666907	2278.68	115.9	4956.35	873.63	2.18	1.53	2.85
Ag.3R.16.0_CDS_at	TEP15: thioester-containing protein (AGAP008364-PA)	TEP15	AGAP008364	IPR009048 Alpha-macroglobulin, receptor-binding; IPR002890 Alpha-2-macroglobulin, N-terminal; IPR011625 Alpha-2-macroglobulin, N-terminal 2; IPR011626 A-macroglobulin complement component; IPR014756 Immunoglobulin E-set; IPR019742 Alpha-2-macroglobulin, conserved site; IPR001599 Alpha-2-macroglobulin; IPR008930 Terpenoid cylases/protein prenyltransferase alpha-alpha toroid	IMMUNITY	Recognition/Receptor	1277615	1007.21	106.35	2579.99	617.2	2.56	1.52	3.76
Ag.3R.2690.0_a_at	Ag.3R.2690.0		AGAP009620		METABOLISM-Cell function			268.38	29.62	530.66	63.2	1.98	1.5	2.59
Ag.X.148.0_CDS_at	719	Transferrin	AGAP000376	IPR001156 Peptidase S60, transferrin lactoferrin; IPR016357 Transferrin; IPR018195 Transferrin family, iron binding site	TRANSPORT		1271879	1199.29	644.21	3681.77	635.39	3.07	1.49	26.5
Ag.UNKN.261.0_CDS_at	Ag.UNKN.261.0		Unknown		Unknown gene			71.21	7.77	151.52	25.01	2.13	1.49	2.91
Ag.X.8.1_a_at	Ag.X.8.1	CECA/CEC1	AGAP000693	IPR000875 Cecropin	IMMUNITY	AMP		3325.39	1295.94	8932.64	1493.58	2.69	1.48	7.64
Ag.2R.177.0_CDS_s_at	AgaP_AGAP012711: AGAP012711-PA		AGAP012711	IPR003958 Transcription factor CBF/NF-Y/archaeal histone; IPR009072 Histone-fold; IPR002119 Histone H2A; IPR007125 Histone core	IMMUNITY	Transcription factors/Regulation	1268521	142.98	14.08	371.08	94.77	2.6	1.48	3.85
Ag.3L.309.0_CDS_at	AgaP_AGAP010935: AGAP010935-PA		AGAP010935	IPR001731 Tetrapyrrole biosynthesis, porphobilinogen synthase	METABOLISM-Cell function		1271017	231.67	41.08	478.27	55.62	2.06	1.48	3.03
Ag.3L.32.0_CDS_a_at	TEP4: thioester-containing protein (AGAP010812-PA)	TEP4	AGAP010812	IPR009048 Alpha-macroglobulin, receptor-binding; IPR002890 Alpha-2-macroglobulin, N-terminal; IPR011625 Alpha-2-macroglobulin, N-terminal 2; IPR011626 A-macroglobulin complement component; IPR001599 Alpha-2-macroglobulin; IPR008930 Terpenoid cylases/protein prenyltransferase alpha-alpha toroid	IMMUNITY	Recognition/Receptor	1278910	88.15	13.7	350.73	132.73	3.98	1.47	7.04
Ag.3L.1878.1_a_at	IAP2: inhibitor of apoptosis protein (AGAP011326-PA)	IAP2	AGAP011326	IPR001370 Baculoviral inhibition of apoptosis protein repeat; IPR018957 Zinc finger, C3HC4 RING-type; IPR001841 Zinc finger, RING-type; IPR011016 Zinc finger, RING-CH-type	METABOLISM-Cell function		1270611	48.57	7.76	200.47	77.63	4.13	1.47	7.4
Ag.2L.2898.0_at	Ag.2L.2898.0		Unknown		Unknown gene			1905.38	257.18	4085.36	704.43	2.14	1.46	3.06
Ag.3L.449.0_CDS_at	AgaP_AGAP011197: AGAP011197-PA	FBN9	AGAP011197	IPR020837 Fibrinogen, conserved site; IPR002181 Fibrinogen, alpha/beta/gamma chain, C-terminal globular; IPR022272 Lipocalin conserved site	IMMUNITY	Recognition/Receptor	1270726	945.13	515.21	2736.07	345.48	2.89	1.46	28.08
Ag.3L.942.0_CDS_at	AgaP_AGAP011034: AGAP011034-PA		AGAP011034	IPR008969 Carboxypeptidase-like, regulatory domain; IPR006209 EGF-like; IPR006210 Epidermal growth factor-like; IPR013032 EGF-like region; IPR000742 EGF-like; IPR001881 EGF-like calcium-binding, type 3; IPR013111 EGF, extracellular; IPR001258 NHL repeat; IPR006530 YD repeat	IMMUNITY	Coagulation/Wounding	1269465	37.69	4.74	68.3	4.41	1.81	1.46	2.33
Ag.3L.1022.0_CDS_a_at	AgaP_AGAP011842: AGAP011842-PA	Q7PZC7_ANOGA	AGAP011842	IPR006034 Asparaginase/glutaminase; IPR009582 Signal peptidase complex subunit 2	TRANSCRIPTION/TRANSLATION		1280809	319.04	35.92	601.19	64.58	1.88	1.46	2.45
Ag.2L.989.0_CDS_at	AgaP_AGAP006177: AGAP006177-PA		AGAP006177		CYTOSKELETON		1276846	1288.14	147.76	2448.88	281.69	1.9	1.45	2.49
Ag.3R.712.0_CDS_at	AgaP_AGAP008131: AGAP008131-PA		AGAP008131	IPR000715 Glycosyl transferase, family	METABOLISM-Cell function		1277824	103.04	5.47	183.34	19.02	1.78	1.45	2.14
Ag.X.544.0_CDS_at	AgaP_AGAP000961: AGAP000961-PA		AGAP000961	PR000104 Antifreeze protein, type I; IPR001660 Sterile alpha motif domain; IPR011510 Sterile alpha motif, type 2; IPR021129 Sterile alpha motif, type 1	METABOLISM-Cell function		5666787	31.76	2.9	65.98	11.49	2.08	1.44	2.81
Ag.2L.207.0_CDS_a_at	AgaP_AGAP005712: AGAP005712-PB	Q9GT44_ANOGA	AGAP005712	IPR002912 Amino acid-binding ACT; IPR019774 Aromatic amino acid hydroxylase, C-terminal; IPR005961 Phenylalanine-4-hydroxylase, tetrameric form; IPR019773 Tyrosine 3-monooxygenase-like	METABOLISM-Cell function		1276381	2449.04	476.92	5482.13	991.81	2.24	1.43	3.56
Ag.2L.2922.0_a_at	AgaP_AGAP007116: AGAP007116-PA		AGAP007116		TRANSCRIPTION/TRANSLATION		4576255	52.82	7.69	101.12	11.77	1.91	1.42	2.65
Ag.3R.2700.0_at	Ag.3R.2700.0		Unknown		Unknown gene			200.23	24.42	552.01	159.21	2.76	1.42	4.33
Ag.3L.352.0_CDS_at	AgaP_AGAP012218: AGAP012218-PA		AGAP012218	IPR011701 Major facilitator superfamily MFS_1; IPR016196 Major facilitator superfamily domain, general substrate transporter;I PR020846 Major facilitator superfamily domain; IPR005828 General substrate transporter; IPR003663 Sugar transporter; IPR005829 Sugar transporter superfamily,I	TRANSPORT		1280473	91.9	10.72	174.25	22.13	1.9	1.42	2.52
Ag.2R.799.2_a_at	AgaP_AGAP001749: AGAP001749-PA		AGAP001749	IPR003608 MIR; IPR016093 MIR motif	METABOLISM-Cell function		1281425	278.17	17.19	469.5	40.89	1.69	1.41	2
Ag.3R.3441.0_at	Ag.3R.3441.0		Unknown		Unknown gene			30.45	3.98	60.07	8.66	1.97	1.41	2.72
Ag.X.302.1_at	Ag.X.302.1		AGAP000808		Unknown function			326.39	37.92	562.65	36.41	1.72	1.4	2.18
Ag.2R.677.0_CDS_at	AgaP_AGAP001508: AGAP001508-PA	IRSP3	AGAP001508	Prosite_profile: PS50315 Glycine-rich region profile	IMMUNITY	AMP	3290482	257.18	216.94	2682.23	1383.23	10.43	1.38	100000000
Ag.3R.208.0_CDS_at	AgaP_AGAP008761: AGAP008761-PA		AGAP008761	IPR009779 Translocon-associated, gamma subunit	TRANSCRIPTION/TRANSLATION		1275616	294.05	20.7	501.8	51.03	1.71	1.38	2.08
Ag.2L.2158.1_a_at	AgaP_AGAP006962: AGAP006962-PA		AGAP006962	IPR000560 Histidine phosphatase superfamily, clade-2	METABOLISM-Cell function		1270123	151.99	10.88	250.67	21.27	1.65	1.37	1.98
Ag.3L.539.0_UTR_at	AgaP_AGAP011519: AGAP011519-PA		AGAP011519	IPR009060 UBA-like; IPR000449 Ubiquitin-associated/translation elongation factor EF1B, N-terminal; IPR015940 Ubiquitin-associated/translation elongation factor EF1B, N-terminal, eukaryote; IPR000626 Ubiquitin; IPR019955 Ubiquitin supergroup	METABOLISM-Cell function		1268650	60.49	5.76	100.33	7.03	1.66	1.37	2.03
Ag.3L.686.0_CDS_at	AgaP_AGAP012388: AGAP012388-PA		AGAP012388		Unknown function		1280327	360.23	55.91	711.47	107.41	1.98	1.37	2.85
Ag.3L.1366.0_CDS_s_at	AgaP_AGAP010772: AGAP010772-PA	FBN18	AGAP010772	IPR020837 Fibrinogen, conserved site; IPR002181 Fibrinogen, alpha/beta/gamma chain, C-terminal globular;	IMMUNITY	Recognition/Receptor	4577921	16.94	2.74	29.75	1.25	1.76	1.37	2.41
Ag.3R.220.0_CDS_a_at	AgaP_AGAP008861: AGAP008861-PA		AGAP008861	IPR009003 Peptidase cysteine/serine, trypsin-like; IPR018114 Peptidase S1/S6, chymotrypsin/Hap, active site; IPR001314 Peptidase S1A, chymotrypsin-type; IPR001254 Peptidase S1/S6, chymotrypsin/Hap	IMMUNITY	Other serine proteases	1279828	381.77	141	2072.35	924.07	5.43	1.36	15.84
Ag.3R.2387.0_CDS_at	AgaP_AGAP009098: AGAP009098-PA	TGM98	AGAP009098	IPR013807 Transglutaminase, C-terminal - IPR001545 Gonadotropin, beta chain	IMMUNITY	Coagulation/Wounding	5668143	78	12.22	191.53	49.36	2.46	1.36	3.9
Ag.3L.27.0_CDS_at	TEP1: thioester-containing protein (AGAP010815-PA)	TEP1	AGAP010815	IPR009048 Alpha-macroglobulin, receptor-binding; IPR002890 Alpha-2-macroglobulin, N-terminal; IPR011625 Alpha-2-macroglobulin, N-terminal 2; IPR011626 A-macroglobulin complement component; IPR008972 Cupredoxin; IPR019742 Alpha-2-macroglobulin, conserved site; IPR001599 Alpha-2-macroglobulin; IPR008930 Terpenoid cylases/protein prenyltransferase alpha-alpha toroid	IMMUNITY	Recognition/Receptor	1278906	140.79	18.31	389.8	117.74	2.77	1.36	4.44
Ag.3L.57.0_CDS_s_at	TEP19 /// TEP8: thioester-containing protein (AGAP010832-PA) /// thioester-containing protein (AGAP010831-PA)	TEP19	AGAP010832	IPR009048 Alpha-macroglobulin, receptor-binding; IPR011625 Alpha-2-macroglobulin, N-terminal 2; IPR011626 A-macroglobulin complement component; IPR001599 Alpha-2-macroglobulin; IPR008930 Terpenoid cylases/protein prenyltransferase alpha-alpha toroid	IMMUNITY	Recognition/Receptor	1271131 /// 3291179	20.3	2.4	55.24	16.43	2.72	1.36	4.29
Ag.2L.1137.2_a_at	AgaP_AGAP007385: AGAP007385-PA	LYSC4	AGAP007385	IPR001916 Glycoside hydrolase, family 22; IPR019799 Glycoside hydrolase, family 22, conserved site; IPR000974 Glycoside hydrolase, family 22, lysozyme; IPR000545 Lactalbumin	IMMUNITY	AMP	1269798	2269.86	175.28	3605.3	222.15	1.59	1.35	1.88
Ag.2L.1137.0_CDS_a_at	AgaP_AGAP007385: AGAP007385-PA	LYSC4	AGAP007385	IPR001916 Glycoside hydrolase, family 22; IPR019799 Glycoside hydrolase, family 22, conserved site; IPR000974 Glycoside hydrolase, family 22, lysozyme; IPR000545 Lactalbumin	IMMUNITY	AMP	1269798	1047.76	134.57	1925.36	258.76	1.84	1.34	2.5
Ag.3L.319.0_CDS_at	AgaP_AGAP010770: AGAP010770-PA		AGAP010770	IPR023092 Cytoskeleton-associated protein, Gly-rich conserved site; IPR000938 Cytoskeleton-associated protein, Gly-rich domain; IPR001611 Leucine-rich repeat; IPR003591 Leucine-rich repeat, typical subtype	CYTOSKELETON		1278891	82.86	11.32	163.98	28.25	1.98	1.34	2.83
Ag.2R.537.0_CDS_at	AgaP_AGAP003627: AGAP003627-PA		AGAP003627	IPR009003 Peptidase cysteine/serine, trypsin-like; IPR018114 Peptidase S1/S6, chymotrypsin/Hap, active site; IPR001314 Peptidase S1A, chymotrypsin-type; IPR001254 Peptidase S1/S6, chymotrypsin/Hap	IMMUNITY	Other serine proteases	3290876	680.64	289.24	2012.85	556.21	2.96	1.32	10.24
Ag.3R.2409.0_CDS_a_at	Ag.3R.2409.0	SRPN16	AGAP009213	IPR000215 Protease inhibitor I4, serpin	IMMUNITY	Serine protease inhibitors		123.92	28.2	289.37	66.89	2.34	1.32	4.11
Ag.3L.390.0_CDS_at	AgaP_AGAP011806: AGAP011806-PA		AGAP011806	IPR022643 Orn/DAP/Arg decarboxylase 2, C-terminal; IPR022644 Orn/DAP/Arg decarboxylase 2, N-terminal; IPR000183 Ornithine/DAP/Arg decarboxylase; IPR002433 Ornithine decarboxylase	METABOLISM-Cell function		1280842	20.57	3.06	93.3	40.02	4.54	1.32	8.33
Ag.2L.2764.1_a_at	AgaP_AGAP007302: AGAP007302-PA		AGAP007302	IPR010977 Aromatic-L-amino-acid decarboxylase; IPR015424 Pyridoxal phosphate-dependent transferase, major domain; IPR002129 Pyridoxal phosphate-dependent decarboxylase; IPR021115 Pyridoxal-phosphate binding site	METABOLISM-Cell function		1269867	33.13	5.9	69.04	13.72	2.08	1.3	3.26
Ag.2L.3089.0_at	Ag.2L.3089.0		AGAP006736	IPR007087 Zinc finger, C2H2; IPR015880 Zinc finger,	METABOLISM-Cell function			522.3	22.71	868.26	110.01	1.66	1.3	2.04
Ag.3R.1217.0_CDS_a_at	AgaP_AGAP008315: AGAP008315-PA		AGAP008315	IPR001173 Glycosyl transferase, family 2	METABOLISM-Cell function		1277672	127.43	14.65	210.11	19.24	1.65	1.3	2.12
Ag.3L.3.0_CDS_a_at	DEF1: antimicrobial peptide defensin (AGAP011294-PA)	DEF1	AGAP011294	IPR001542 Defensin, invertebrate/fungal; IPR017982 Defensin, insect; IPR003614 Knottin	IMMUNITY	AMP	1270637	3937.89	870.39	10266.1	2927.16	2.61	1.3	4.71
Ag.3L.992.0_CDS_a_at	AgaP_AGAP011551: AGAP011551-PA		AGAP011551	IPR011046 WD40 repeat-like-containing domain; IPR019781 WD40 repeat, subgroup; IPR019782 WD40 repeat 2; IPR017986 WD40-repeat-containing domain; IPR001680 WD40 repeat	METABOLISM-Cell function		1271207	99.47	6.87	151.14	10.24	1.52	1.3	1.78
Ag.2R.61.0_CDS_at	AgaP_AGAP001600: AGAP001600-PA		AGAP001600	IPR008334 5'-Nucleotidase, C-terminal; IPR004843 Metallophosphoesterase domain; IPR006179 5'-Nucleotidase/apyrase	TRANSCRIPTION/TRANSLATION		1281573	198.31	27.86	343.94	40.37	1.73	1.29	2.38
Ag.2R.1200.0_UTR_a_at	AgaP_AGAP003352: AGAP003352-PA		AGAP003352	IPR001107 Band 7 protein; IPR001972 Stomatin	OXIDATIVE STRESS		1275027	703.27	49.19	1134.88	122.99	1.61	1.29	1.98
Ag.2L.14.0_CDS_at	SRPN2: serine protease inhibitor (AGAP006911-PA)	SRPN2	AGAP006911	IPR000215 Protease inhibitor I4, serpin	IMMUNITY	Serine protease inhibitors	1270169	2805.31	237.97	4777.54	626.01	1.7	1.29	2.18
Ag.3R.776.0_CDS_at	AgaP_AGAP008299: AGAP008299-PA		AGAP008299	IPR016024 Armadillo-type fold	METABOLISM-Cell function		3291696	581.27	65.13	1073.19	177.03	1.85	1.29	2.53
Ag.2R.24.0_CDS_at	CLIPB8: CLIP-domain serine protease subfamily B (AGAP003057-PA)	CLIPB8	AGAP003057	IPR009003 Peptidase cysteine/serine, trypsin-like; IPR001254 Peptidase S1/S6, chymotrypsin/Hap; IPR001314 Peptidase S1A, chymotrypsin-type; IPR001827 Homeobox protein, antennapedia type, conserved site;IPR018114 Peptidase S1/S6, chymotrypsin/Hap, active site; IPR006604 Disulphide knot CLIP;	IMMUNITY	CLIP domain serine proteases	1273740	501.22	16.85	917.99	167.92	1.83	1.28	2.4
Ag.2R.2279.0_CDS_at	AgaP_AGAP003626: AGAP003626-PA		AGAP003626	IPR009003 Peptidase cysteine/serine, trypsin-like; IPR001314 Peptidase S1A, chymotrypsin-type; IPR001254 Peptidase S1/S6, chymotrypsin/Hap	IMMUNITY	Other serine proteases	1274290	68.89	27.65	149.7	13	2.17	1.28	6.43
Ag.2R.3092.0_CDS_a_at	AgaP_AGAP001652: AGAP001652-PA		AGAP001652	IPR006693 Partial AB-hydrolase lipase domain; IPR000073 Alpha/beta hydrolase fold-1	METABOLISM-Cell function	FA	1281521	271.26	52.46	497.28	63.24	1.83	1.28	2.8
Ag.2L.512.0_CDS_a_at	AgaP_AGAP005250: AGAP005250-PA	Q7Q9F6 (KTU_ANOGA)	AGAP005250		METABOLISM-Cell function		1274963	121.63	12.18	195.86	19.16	1.61	1.28	2.03
Ag.3R.748.0_CDS_a_at	AgaP_AGAP009866: AGAP009866-PA		AGAP009866	IPR001173 Glycosyl transferase, family 2	METABOLISM-Cell function		1279285	298.57	12.76	430.68	23.98	1.44	1.28	1.62
Ag.3R.993.1_at	AgaP_AGAP009470: AGAP009470-PA		AGAP009470	IPR013525 ABC-2 type transporter	TRANSPORT		3291976	67.34	5.02	103.21	8.02	1.53	1.28	1.83
Ag.2R.825.0_CDS_at	AgaP_AGAP001447: AGAP001447-PA		AGAP001447	IPR004853 Domain of unknown function DUF250; IPR013657 UAA transporter; IPR018393 NADH-plastoquinone oxidoreductase, chain 5 subgroup	TRANSPORT		1281727	341.25	21.19	523.04	46.79	1.53	1.27	1.83
Ag.2L.22.0_CDS_at	CLIPB13: CLIP-domain serine protease subfamily B (AGAP004855-PA)	CLIPB13	AGAP004855	IPR009003 Peptidase cysteine/serine, trypsin-like; IPR001254 Peptidase S1/S6, chymotrypsin/Hap; IPR001314 Peptidase S1A, chymotrypsin-type; IPR018114 Peptidase S1/S6, chymotrypsin/Hap, active site; IPR006604 Disulphide knot CLIP;	IMMUNITY	CLIP domain Serine proteases	1275070	586.07	111.27	1251.87	275.53	2.14	1.27	3.47
Ag.2L.2868.0_a_at	AgaP_AGAP007366: AGAP007366-PA		AGAP007366		Unknown function		4576605	1032.18	113.45	1581.37	73.23	1.53	1.27	1.89
Ag.2L.3544.0_at	Ag.2L.3544.0	LRIM15	AGAP007045	IPR001611 Leucine-rich repeat; IPR003591 Leucine-rich repeat, typical subtype;	IMMUNITY	Recognition/Receptor		63.48	11.74	118.06	17.09	1.86	1.27	2.83
Ag.3L.1215.1_at	AgaP_AGAP011871: AGAP011871-PA		AGAP011871	IPR008974 TRAF-like; IPR018121 Seven-in-absentia protein, TRAF-like domain; IPR013010 Zinc finger, SIAH-type	IMMUNITY	Recognition/Receptor	1280786	219.64	12.16	361.23	47.83	1.64	1.27	2.05
Ag.UNKN.1519.0_CDS_s_at	AgaP_AGAP012614: AGAP012614-PA		AGAP012614	IPR009003 Peptidase cysteine/serine, trypsin-like; IPR018114 Peptidase S1/S6, chymotrypsin/Hap, active site; IPR001314 Peptidase S1A, chymotrypsin-type; IPR001254 Peptidase S1/S6, chymotrypsin/Hap; IPR001859 Ribosomal protein P2	IMMUNITY	Other serine proteases	1267637	38.7	7.04	100.73	30.18	2.6	1.27	4.45
Ag.2R.856.0_CDS_at	CLIPB5: CLIP-domain serine protease subfamily B (AGAP004148-PA)	CLIPB5	AGAP004148	IPR009003 Peptidase cysteine/serine, trypsin-like; IPR001254 Peptidase S1/S6, chymotrypsin/Hap; IPR001314 Peptidase S1A, chymotrypsin-type; IPR018114 Peptidase S1/S6, chymotrypsin/Hap, active site; IPR006604 Disulphide knot CLIP;	IMMUNITY	CLIP domain Serine proteases	1273975	480.58	121.96	912.87	104.49	1.9	1.26	3.34
Ag.2L.19.0_CDS_a_at	SCRASP1: AGAP005625-PA	SCRASP1	AGAP005625	IPR009003 Peptidase cysteine/serine, trypsin-like; IPR017448 Speract/scavenger receptor-related; IPR002557 Chitin binding domain; IPR002172 Low-density lipoprotein (LDL) receptor class A repeat; IPR001254 Peptidase S1/S6, chymotrypsin/Hap; IPR001190 Speract/scavenger receptor; IPR001314 Peptidase S1A, chymotrypsin-type; IPR018114 Peptidase S1/S6, chymotrypsin/Hap, active site; IPR001254 Peptidase…	IMMUNITY	Recognition/Receptor	1276311	902.95	158	1784.93	336.7	1.98	1.26	3.05
Ag.3R.51.0_CDS_at	TEP12: thioester-containing protein (AGAP008654-PA)	TEP12	AGAP008654	IPR009048 Alpha-macroglobulin, receptor-binding; IPR011626 A-macroglobulin complement component; IPR001599 Alpha-2-macroglobulin; IPR008930 Terpenoid cylases/protein prenyltransferase alpha-alpha toroid	IMMUNITY	Recognition/Receptor	1275504	296.05	20.36	819.18	269.89	2.77	1.26	4.35
Ag.3R.619.0_CDS_at	AgaP_AGAP008267: AGAP008267-PA		AGAP008267	IPR001611 Leucine-rich repeat; IPR003590 Leucine-rich repeat, ribonuclease inhibitor subtype; IPR009109 Ran-GTPase activating protein 1, C-terminal	METABOLISM-Cell function		5668303	43.24	4.4	73.67	10.13	1.7	1.26	2.24
Ag.2R.379.0_CDS_a_at	Ag.2R.379.0		Unknown		Unknown gene			1270.33	185.76	2157.31	256.36	1.7	1.25	2.35
Ag.2R.1507.0_CDS_at	AgaP_AGAP001940: AGAP001940-PA		AGAP001940		Unknown function		3290532	266.06	27.39	412.2	34.34	1.55	1.25	1.94
Ag.3R.694.0_CDS_at	AgaP_AGAP009849: AGAP009849-PA		AGAP009849	IPR009003 Peptidase cysteine/serine, trypsin-like; IPR018114 Peptidase S1/S6, chymotrypsin/Hap, active site; IPR001314 Peptidase S1A, chymotrypsin-type; IPR001254 Peptidase S1/S6, chymotrypsin/Hap	IMMUNITY	Other serine proteases	1279267	43.85	9	136.56	48.39	3.11	1.25	5.78
Ag.3L.233.2_CDS_a_at	AgaP_AGAP011765: AGAP011765-PA	Spondin fragment	AGAP011765	IPR002223 Proteinase inhibitor I2, Kunitz metazoa; IPR020901 Proteinase inhibitor I2, Kunitz, conserved site; IPR002861 Reeler domain; IPR009465 Spondin, N-terminal; IPR000884 Thrombospondin, type 1 repeat; IPR001007 von Willebrand factor, type C	IMMUNITY	Coagulation/Wounding	1280875	532.49	92.06	920.18	104.38	1.73	1.25	2.51
Ag.3L.1860.0_CDS_at	AgaP_AGAP011230: AGAP011230-PA	FBN10	AGAP011230	IPR002181 Fibrinogen, alpha/beta/gamma chain, C-terminal globular	IMMUNITY	Recognition/Receptor	1270694	66.16	13.37	129.09	22.62	1.95	1.25	3.14
Ag.2R.3030.0_CDS_at	AgaP_AGAP001225: AGAP001225-PA		AGAP001225		METABOLISM-Cell function		1281945	27.76	5.04	51.18	8.09	1.84	1.24	2.81
Ag.3R.406.0_CDS_a_at	AgaP_AGAP009546: AGAP009546-PA		AGAP009546	IPR009011 Mannose-6-phosphate receptor, binding; IPR012913 Glucosidase II beta subunit-like	IMMUNITY	Protein binding	1271365	184.27	15.29	279.47	24.83	1.52	1.24	1.85
Ag.3R.1382.0_CDS_at	AgaP_AGAP007844: AGAP007844-PA		AGAP007844	IPR004364 Aminoacyl-tRNA synthetase, class II (D/K/N); IPR004365 Nucleic acid binding, OB-fold, tRNA/helicase-type	TRANSCRIPTION/TRANSLATION		1278116	54.97	5.7	89.6	11.15	1.63	1.24	2.12
Ag.2R.782.0_CDS_at	AgaP_AGAP003928: AGAP003928-PA		AGAP003928	IPR004856 Glycosyl transferase, ALG6/ALG8	METABOLISM-Cell function		1278755	245.15	28.99	384.09	35.98	1.57	1.23	2.03
Ag.2R.2142.0_CDS_at	AgaP_AGAP001983: AGAP001983-PA		AGAP001983	IPR010562 Haemolymph juvenile hormone binding	EGG/PRODUCTION_hormone related		1281138	55.46	9.69	90.77	6.97	1.64	1.23	2.34
Ag.3R.2631.0_at	AgaP_AGAP008011: AGAP008011-PA	Q7Q8S9_ANOGA	AGAP008011		Unknown function		4578380	571.7	92.04	951.61	101.74	1.66	1.23	2.35
Ag.3L.170.0_CDS_at	Ag.3L.170.0		Unknown		TRANSPORT			362.65	113.61	1031.08	326.7	2.84	1.23	6.51
Ag.UNKN.1005.0_CDS_s_at	Ag.UNKN.1005.0		AGAP010580		Unknown function			246.57	29.56	409.78	54.51	1.66	1.23	2.23
Ag.2R.566.0_CDS_at	AgaP_AGAP003960: AGAP003960-PA		AGAP003960	IPR009003 Peptidase cysteine/serine, trypsin-like; IPR001254 Peptidase S1/S6, chymotrypsin/Hap; IPR001314 Peptidase S1A, chymotrypsin-type; IPR018114 Peptidase S1/S6, chymotrypsin/Hap, active site; IPR002967 Delta tubulin	IMMUNITY	Other serine proteases	1278781	457.92	58.59	920.13	208.65	2.01	1.22	2.99
Ag.2R.903.0_CDS_at	Ag.2R.903.0		AGAP013252	IPR009003 Peptidase cysteine/serine, trypsin-like; IPR018114 Peptidase S1/S6, chymotrypsin/Hap, active site; IPR001254 Peptidase S1/S6, chymotrypsin/Hap; IPR001314 Peptidase S1A, chymotrypsin-type;	IMMUNITY	Other serine proteases		44.57	4.96	102.97	28.9	2.31	1.22	3.56
Ag.2R.3767.0_at	Ag.2R.3767.0		Unknown		Unknown gene			343.38	20.15	482.87	28.97	1.41	1.22	1.61
Ag.2L.29.0_CDS_a_at	AgaP_AGAP007347: AGAP007347-PA	LYSC1_ANOGA	AGAP007347	IPR001916 Glycoside hydrolase, family 22; IPR019799 Glycoside hydrolase, family 22, conserved site; IPR000974 Glycoside hydrolase, family 22, lysozyme; IPR000545 Lactalbumin	IMMUNITY	AMP	1269831	1762.24	951.65	4497.49	814.33	2.55	1.22	22.97
Ag.2L.1248.0_CDS_at	AgaP_AGAP006644: AGAP006644-PA		AGAP006644	IPR000483 Cysteine-rich flanking region, C-terminal; IPR001611 Leucine-rich repeat	IMMUNITY	Recognition/Receptor	1277227	94.72	6.78	183.75	40.66	1.94	1.22	2.72
Ag.3R.60.0_CDS_a_at	TEP14: thioester-containing protein (AGAP008368-PB)	TEP14	AGAP008368	IPR011626 A-macroglobulin complement component; IPR002890 Alpha-2-macroglobulin, N-terminal; IPR001599 Alpha-2-macroglobulin; IPR008930 Terpenoid cylases/protein prenyltransferase alpha-alpha toroid	IMMUNITY	Recognition/Receptor	1277613	244.04	36.58	669.92	221.86	2.75	1.22	4.63
Ag.2R.410.0_CDS_a_at	AgaP_AGAP001718: AGAP001718-PA		AGAP001718	EGF/Laminin superfamily	METABOLISM-Cell function		1281456	738.34	170.17	2176.49	750.65	2.95	1.21	5.67
Ag.2R.3242.0_CDS_at	AgaP_AGAP002456: AGAP002456-PA		AGAP002456	IPR022812 Dynamin	CYTOSKELETON		1273506	107.09	6.28	147.72	8.16	1.38	1.21	1.58
Ag.2L.764.0_UTR_a_at	AgaP_AGAP006264: AGAP006264-PA		AGAP006264	IPR020472 G-protein beta WD-40 repeat; IPR001680 WD40 repeat; IPR011046 WD40 repeat-like-containing domain; IPR019782 WD40 repeat 2; IPR019775 WD40 repeat, conserved site; IPR017986 WD40-repeat-containing domain; IPR019781 WD40 repeat, subgroup	METABOLISM-Cell function		1276918	277.07	12.09	367.24	13.8	1.33	1.21	1.46
Ag.2L.2771.1_CDS_a_at	Ag.2L.2771.1	LYSC8	AGAP007344	IPR001916 Glycoside hydrolase, family 22; IPR019799 Glycoside hydrolase, family 22, conserved site; IPR000974 Glycoside hydrolase, family 22, lysozyme	IMMUNITY	AMP		14.58	1.71	25.94	4.63	1.78	1.21	2.49
Ag.3R.426.0_CDS_at	AgaP_AGAP009288: AGAP009288-PA		AGAP009288	IPR007599 Derlin	TRANSCRIPTION/TRANSLATION		1280254	253.34	17.79	396.2	50.71	1.56	1.21	1.96
Ag.3L.930.0_CDS_at	Ag.3L.930.0		AGAP010854	IPR000150 Cof protein; IPR011701 Major facilitator superfamily; IPR016196 Major facilitator superfamily domain, general substrate transporter	TRANSPORT			49.68	5.72	83.69	12.38	1.68	1.21	2.28
Ag.X.64.0_CDS_x_at	CTL1: C-type lectin (AGAP000871-PA)	CTL1	AGAP000871	IPR001304 C-type lectin; IPR016187 C-type lectin fold	IMMUNITY	Recognition/Receptor	3289775	64.29	14.7	107.53	5.14	1.67	1.2	2.69
Ag.3L.781.0_CDS_at	AgaP_AGAP010350: AGAP010350-PA		AGAP010350	IPR008974 TRAF-like	IMMUNITY	Recognition/Receptor	1272689	18.54	6.27	169.84	89.37	9.16	1.2	25.33
Ag.2L.188.0_UTR_a_at	AgaP_AGAP004877: AGAP004877-PA		AGAP004877	IPR002928 Myosin tail; IPR008374 SF-assemblin; IPR000533 Tropomyosin	CYTOSKELETON		1275082	2459.65	198.62	1718.22	111.84	-1.43	-1.2	-1.69
Ag.UNKN.162.0_CDS_at	AgaP_AGAP012522: AGAP012522-PA		AGAP012522		Unknown function		1274399	112.2	12.19	67.91	11.73	-1.65	-1.2	-2.39
Ag.2R.1402.0_CDS_at	AgaP_AGAP002806: AGAP002806-PA		AGAP002806		TRANSCRIPTION/TRANSLATION		1273156	216.67	17.07	145.96	14.32	-1.48	-1.21	-1.84
Ag.2R.1610.0_CDS_at	Ag.2R.1610.0		AGAP004206	IPR015158 Bud-site selection protein, BUD22; IPR006162 Phosphopantetheine attachment site	TRANSCRIPTION/TRANSLATION			89.99	18.95	46.84	6.15	-1.92	-1.21	-2.82
Ag.2L.3753.0_at	Ag.2L.3753.0		AGAP005261	IPR000837 Fos transforming protein	METABOLISM-Cell function			107.63	15.59	63.74	8.16	-1.69	-1.21	-2.32
Ag.3R.3102.0_at	Ag.3R.3102.0		Unknown		Unknown gene			167.07	60.5	54.57	9.58	-3.06	-1.21	-5.47
Ag.2L.294.0_CDS_at	AgaP_AGAP004739: AGAP004739-PA		AGAP004739	IPR012960 Dyskerin-like; IPR002478 Pseudouridine synthase/archaeosine transglycosylase; IPR015947 PUA-like domain; IPR002501 Pseudouridine synthase II; IPR020103 Pseudouridine synthase, catalytic domain; IPR004802 Pseudouridine synthase-related; IPR004521 Uncharacterised domain CHP00451	TRANSCRIPTION/TRANSLATION		1278486	2461.61	377.11	1380.02	229.39	-1.78	-1.22	-2.63
Ag.2L.560.0_CDS_at	AgaP_AGAP006808: AGAP006808-PA		AGAP006808	IPR007023 Ribosomal biogenesis regulatory protein	TRANSCRIPTION/TRANSLATION		1270258	263.09	36.59	149.59	27.02	-1.76	-1.22	-2.64
Ag.2L.1260.0_CDS_at	AgaP_AGAP006812: AGAP006812-PA		AGAP006812	IPR004018 RPEL repeat	TRANSCRIPTION/TRANSLATION		1270253	45.98	4.13	26.3	6	-1.75	-1.22	-2.85
Ag.3L.634.0_CDS_at	AgaP_AGAP010491: AGAP010491-PA		AGAP010491	IPR000182 GCN5-related N-acetyltransferase (GNAT) domain; IPR016181 Acyl-CoA N-acyltransferase; IPR013562 Domain of unknown function DUF1726; IPR007807 Domain of unknown function DUF699, exodeoxyribonuclease V alpha chain; IPR008162 Inorganic pyrophosphatase	TRANSCRIPTION/TRANSLATION		1275230	215.76	14.16	142.63	17.41	-1.51	-1.22	-1.93
Ag.2R.747.4_CDS_a_at	AgaP_AGAP001315: AGAP001315-PA		AGAP001315	IPR008604 E-MAP-115; IPR005819 Histone H5; IPR000533 Tropomyosin	CYTOSKELETON		1281862	48.1	9.51	24.88	3.93	-1.93	-1.23	-2.92
Ag.2L.426.1_CDS_a_at	AgaP_AGAP006254: AGAP006254-PA		AGAP006254	IPR006597 Sel1-like; IPR001440 Tetratricopeptide TPR-1; IPR013026 Tetratricopeptide repeat-containing; IPR013105 Tetratricopeptide TPR2; IPR019734 Tetratricopeptide repeat	METABOLISM-Cell function		1276912	95.12	8.38	64.68	3.68	-1.47	-1.23	-1.74
Ag.2L.3021.0_at	Ag.2L.3021.0		Unknown		Unknown gene			185.84	22.3	110.91	16.79	-1.68	-1.23	-2.35
Ag.3L.1074.0_CDS_at	AgaP_AGAP012423: AGAP012423-PA	Q7Q0F5	AGAP012423		Unknown function		1280453	60.7	22.88	18.33	2.8	-3.31	-1.23	-5.84
Ag.2L.2222.0_CDS_at	AgaP_AGAP007389: AGAP007389-PA		AGAP007389	IPR003656 Zinc finger, BED-type predicted; IPR007087 Zinc finger, C2H2; IPR015880 Zinc finger, C2H2-like; IPR001781 Zinc finger, LIM-type; IPR003604 Zinc finger, U1-type	METABOLISM-Cell function		1269793	51.22	9.36	27.72	3.37	-1.85	-1.24	-2.61
Ag.3R.2800.1_a_at	Ag.3R.2800.1		Unknown		Unknown gene			351.44	112.94	126.98	26.99	-2.77	-1.24	-5.06
Ag.3R.3047.0_at	Ag.3R.3047.0		AGAP008137	IPR004765 Niemann-Pick C type protein; IPR003392 Patched	TRANSPORT			228.91	29.57	109.57	39.28	-2.09	-1.24	-5.17
Ag.UNKN.211.0_CDS_at	AgaP_AGAP004684: AGAP004684-PA		AGAP004684		Unknown function		1268692	65.78	7.81	40.12	4.84	-1.64	-1.24	-2.18
Ag.2R.1042.0_UTR_at	AgaP_AGAP003047: AGAP003047-PA		AGAP003047	IPR014001 DEAD-like helicase; IPR011545 DNA/RNA helicase, DEAD/DEAH box type, N-terminal; IPR008119 Dense granule Gra6 protein; IPR001650 Helicase, C-terminal; IPR005405 Potassium channel, voltage dependent, Kv3.4; IPR000629 RNA helicase, ATP-dependent, DEAD-box, conserved site	TRANSCRIPTION/TRANSLATION		1272904	1019.25	71.27	685.01	57.15	-1.49	-1.25	-1.79
Ag.2L.641.0_CDS_a_at	AgaP_AGAP005549: AGAP005549-PA		AGAP005549	IPR004871 Cleavage/polyadenylation specificity factor, A subunit, C-terminal; IPR003006 Immunoglobulin/major histocompatibility complex, conserved site; IPR011046 WD40 repeat-like-containing domain	TRANSCRIPTION/TRANSLATION		1276233	79.34	7.98	49.15	5.73	-1.61	-1.25	-2.1
Ag.2L.744.0_CDS_a_at	AgaP_AGAP005324: AGAP005324-PB		AGAP005324	IPR000608 Ubiquitin-conjugating enzyme, E2; IPR016135 Ubiquitin-conjugating enzyme/RWD-like	METABOLISM-Cell function		1276032	43.04	3.21	23.64	5.99	-1.82	-1.25	-3.16
Ag.3L.2475.0_at	Ag.3L.2475.0		Unknown		Unkown gene			103.64	7.05	70.78	4.48	-1.46	-1.25	-1.71
Ag.2R.3737.0_s_at	AgaP_AGAP003007: AGAP003007-PA		AGAP003007	IPR007019 Surfeit locus 6; IPR000533 Tropomyosin	CYTOSKELETON		4577124	513.82	35.22	348.94	21.84	-1.47	-1.26	-1.71
Ag.3R.552.0_CDS_at	AgaP_AGAP008951: AGAP008951-PA		AGAP008951	IPR000467 D111/G-patch	TRANSCRIPTION/TRANSLATION		1279919	205.06	56.99	78.96	23.74	-2.6	-1.26	-5.62
Ag.3R.1753.1_at	AgaP_AGAP008677: AGAP008677-PA		AGAP008677		METABOLISM-Cell function		5668154	328.25	19.66	216.86	22.1	-1.51	-1.26	-1.86
Ag.3L.2173.0_at	Ag.3L.2173.0		AGAP011718	IPR006693 Partial AB-hydrolase lipase domain; IPR000073 Alpha/beta hydrolase fold-1	Metabolism-Cell function	FA		585.19	77.18	347.93	35.41	-1.68	-1.26	-2.2
Ag.2R.327.0_CDS_a_at	AgaP_AGAP001730: AGAP001730-PA		AGAP001730	IPR000104 Antifreeze protein, type I; IPR001859 Ribosomal protein P2; IPR006671 Cyclin, N-terminal;	TRANSCRIPTION/TRANSLATION		1281445	192.17	27.93	105.39	17.07	-1.82	-1.27	-2.65
Ag.3L.2662.0_at	Ag.3L.2662.0		Unknown		Unknown gene			336.41	62.62	178.2	18.43	-1.89	-1.27	-2.62
Ag.UNKN.114.0_CDS_at	AgaP_AGAP010315: AGAP010315-PA		AGAP010315	IPR011249 Metalloenzyme, LuxS/M16 peptidase-like, metal-binding; IPR011765 Peptidase M16, N-terminal; IPR007863 Peptidase M16, C-terminal; IPR001431 Peptidase M16, zinc-binding site	METABOLISM-Cell function		1280290	314.62	38.01	191.82	15.49	-1.64	-1.27	-2.07
Ag.X.1152.0_s_at	Ag.X.1152.0		AGAP012956		Unknown function			148.47	49.78	51.12	6.14	-2.9	-1.28	-4.76
Ag.2L.2177.1_at	AgaP_AGAP007103: AGAP007103-PA		AGAP007103	IPR008985 Concanavalin A-like lectin/glucanase; IPR015919 Cadherin-like; IPR002126 Cadherin; IPR001791 Laminin G domain	CYTOSKELETON		4576322	141.24	13.73	87.56	8.76	-1.61	-1.28	-2.04
Ag.3R.3130.0_at	AgaP_AGAP008688: AGAP008688-PB	Q7PPL0_ANOGA	AGAP008688		Unknown function		1275531	4696.61	393.46	3035.18	204.7	-1.55	-1.29	-1.84
Ag.3L.234.0_CDS_a_at	AgaP_AGAP011396: AGAP011396-PA		AGAP011396	IPR001715 Calponin homology domain; IPR002048 Calcium-binding EF-hand; IPR003108 Growth-arrest-specific protein 2 domain; IPR004089 Chemotaxis methyl-accepting receptor, signalling; IPR001101 Plectin repeat; IPR018159 Spectrin/alpha-actinin; IPR002017 Spectrin repeat; IPR018248 EF-hand; IPR018249 EF-HAND 2; IPR018247 EF-Hand 1, calcium-binding site	CYTOSKELETON		1278301	313.43	24.55	179.8	33.34	-1.74	-1.29	-2.55
Ag.X.556.0_CDS_at	Ag.X.556.0		Unknown		Unknown gene			89.56	5.45	53	8.83	-1.69	-1.3	-2.36
Ag.3L.1517.1_a_at	AgaP_AGAP011460: AGAP011460-PA		AGAP011460	IPR008197 Whey acidic protein, 4-disulphide core	IMMUNITY	Serine protease inhibitors	1278380	3459.36	443.07	1849.56	353.54	-1.87	-1.3	-2.85
Ag.UNKN.2335.0_s_at	Ag.UNKN.2335.0		Unknown		Unknown gene			2754.45	859.53	954.04	248.21	-2.89	-1.3	-5.77
Ag.2L.3243.0_at	Ag.2L.3243.0		Unknown		Unknown gene			236.97	32.67	138.34	6.91	-1.71	-1.31	-2.14
Ag.3R.3556.0_at	Ag.3R.3556.0		Unknown		Unknown gene			275.4	34.06	163.64	10.64	-1.68	-1.31	-2.09
Ag.3L.356.0_CDS_at	AgaP_AGAP012408: AGAP012408-PA		AGAP012408	IPR000504 RNA recognition motif domain; IPR010280 (Uracil-5)-methyltransferase	TRANSCRIPTION/TRANSLATION		1280304	189.46	29.86	104.31	8.3	-1.82	-1.31	-2.38
Ag.UNKN.2509.0_at	Ag.UNKN.2509.0		AGAP012517		Unknown function			53.98	7.73	29.96	3.44	-1.8	-1.31	-2.43
Ag.3L.124.1_UTR_at	AgaP_AGAP012844: AGAP012844-PA		AGAP012844	IPR018248 EF-hand; IPR018249 EF-HAND 2; IPR018247 EF-Hand 1, calcium-binding site; IPR002048 Calcium-binding EF-hand; IPR008080 Parvalbumin	CYTOSKELETON		5668398	683.46	64.86	360.76	81.69	-1.89	-1.32	-3.08
Ag.3R.365.0_CDS_a_at	AgaP_AGAP008408: AGAP008408-PA		AGAP008408	IPR000363 Adrenergic receptor, alpha-1A; IPR007110 Immunoglobulin-like; IPR013098 Immunoglobulin I-set; IPR003599 Immunoglobulin subtype; IPR003598 Immunoglobulin subtype 2; IPR013151 Immunoglobulin; IPR009134 Tyrosine-protein kinase, vascular endothelial growth factor receptor (VEGFR), N-terminal	IMMUNITY	Recognition/Receptor	1277571	110.65	10.95	63.47	8.67	-1.74	-1.33	-2.34
Ag.2R.1661.0_CDS_at	AgaP_AGAP001552: AGAP001552-PA		AGAP001552	IPR015897 CHK kinase-like; IPR004119 Protein of unknown function DUF227; IPR011009 Protein kinase-like domain	METABOLISM-Cell function		1281623	61.61	5.14	32.02	7.16	-1.92	-1.36	-3.09
Ag.X.1209.0_at	Ag.X.1209.0		AGAP000088	IPR001128 Cytochrome P450; IPR002397 Cytochrome P450, B-class; IPR017972 Cytochrome P450, conserved site; IPR002401 Cytochrome P450, E-class, group I; IPR002402 Cytochrome P450, E-class, group II; IPR002403 Cytochrome P450, E-class, group IV	OXIDATIVE STRESS			169.73	24.51	91.79	6.83	-1.85	-1.38	-2.38
Ag.UNKN.341.0_CDS_at	AgaP_AGAP004671: AGAP004671-PA		AGAP004671		Unknown function		3292410	88.33	10.52	50.63	2.55	-1.74	-1.38	-2.13
Ag.2R.1148.1_a_at	AgaP_AGAP004556: AGAP004556-PA		AGAP004556	IPR007109 Brix domain	TRANSCRIPTION/TRANSLATION		1274697	376.59	30.66	206.02	31.34	-1.83	-1.4	-2.5
Ag.2L.212.0_UTR_a_at	AgaP_AGAP005005: AGAP005005-PA		AGAP005005		Unknown function		1275830	698.58	43.96	392.39	55.91	-1.78	-1.4	-2.36
Ag.3L.2284.0_at	Ag.3L.2284.0		Unknown		Unknown gene			200.31	27.47	101.88	15.06	-1.97	-1.41	-2.77
Ag.X.416.1_CDS_a_at	AgaP_AGAP000086: AGAP000086-PA		AGAP000086		Unknown function		3289610	46.84	3.96	26.56	2.69	-1.76	-1.42	-2.21
Ag.2L.983.0_UTR_at	AgaP_AGAP005870: AGAP005870-PA		AGAP005870	IPR001611 Leucine-rich repeat; IPR003603 U2A'/phosphoprotein 32 family A, C-terminal	TRANSCRIPTION/TRANSLATION		1276536	53.36	3.9	30.26	3.14	-1.76	-1.44	-2.19
Ag.UNKN.839.0_CDS_s_at	Ag.UNKN.839.0		Unknown		Unknown gene			64.34	10.69	28.87	6.14	-2.23	-1.44	-3.64
Ag.UNKN.2225.0_at	Ag.UNKN.2225.0		Unknown		Unknown gene			912.43	183.47	366.99	99.34	-2.49	-1.44	-4.76
Ag.2R.505.0_UTR_at	AgaP_AGAP003405: AGAP003405-PA		AGAP003405	IPR018220 Adenylosuccinate synthase, active site; IPR001114 Adenylosuccinate synthetase	TRANSCRIPTION/TRANSLATION		1272781	176.51	12.53	81.87	22.42	-2.16	-1.45	-3.96
Ag.2L.864.0_UTR_a_at	AgaP_AGAP005075: AGAP005075-PB		AGAP005075	IPR000104 Antifreeze protein, type I; IPR001611 Leucine-rich repeat; IPR003591 Leucine-rich repeat, typical subtype; IPR003603 U2A'/phosphoprotein 32 family A, C-terminal	TRANSCRIPTION/TRANSLATION		1274757	169.22	16.07	90.15	11.6	-1.88	-1.45	-2.48
Ag.2L.713.0_CDS_a_at	AgaP_AGAP006809: AGAP006809-PA		AGAP006809	Prosite_profile: PS50324 Serine-rich region profile	IMMUNITY	Other serine proteases	1270257	198.86	21.4	96.48	18.29	-2.06	-1.47	-3.09
Ag.X.727.0_CDS_at	AgaP_AGAP000356: AGAP000356-PA		AGAP000356	IPR001283 Allergen V5/Tpx-1-related; IPR014044 CAP domain; IPR002413 Ves allergen	IMMUNITY	Serine protease inhibitors	1271901	209.26	51.71	73.1	21.06	-2.86	-1.5	-5.88
Ag.2R.3860.0_at	Ag.2R.3860.0		Unknown		Unknown gene			490.39	69.24	242.23	23.11	-2.02	-1.5	-2.65
Ag.3R.420.0_CDS_at	AgaP_AGAP008892: AGAP008892-PA		AGAP008892	IPR008119 Dense granule Gra6 protein; IPR000817 Prion protein	CYTOSKELETON		1279860	2258.97	606.67	748.46	200.94	-3.02	-1.52	-5.97
Ag.X.82.2_UTR_a_at	AgaP_AGAP001023: AGAP001023-PA		AGAP001023		CYTOSKELETON		1270513	1051.91	192.32	469.74	40.58	-2.24	-1.53	-3.04
Ag.2R.1238.0_CDS_at	AgaP_AGAP001261: AGAP001261-PA		AGAP001261	IPR000504 RNA recognition motif domain	TRANSCRIPTION/TRANSLATION		1281915	204.34	23.39	100.45	13.05	-2.03	-1.53	-2.73
Ag.3R.683.0_CDS_at	AgaP_AGAP009310: AGAP009310-PA		AGAP009310	IPR000795 Protein synthesis factor, GTP-binding; IPR009001 Translation elongation factor EF1A/initiation factor IF2gamma, C-terminal; IPR004160 Translation elongation factor EFTu/EF1A, C-terminal	TRANSCRIPTION/TRANSLATION		1280274	279.47	31.92	131.33	22.72	-2.13	-1.54	-3.1
Ag.3L.635.0_CDS_a_at	AgaP_AGAP010553: AGAP010553-PA		AGAP010553	IPR000104 Antifreeze protein, type I; IPR006532 Poly-U binding splicing factor, half-pint; IPR000504 RNA recognition motif domain; IPR003954 RNA recognition motif domain, eukaryote; IPR001859 Ribosomal protein P2	TRANSCRIPTION/TRANSLATION		1275288	119.13	8.75	62.43	4.38	-1.91	-1.61	-2.26
Ag.2R.2275.0_CDS_at	Ag.2R.2275.0				Unknown gene			4407.8	1844.75	823.97	165.27	-5.35	-1.63	-10.38
Ag.2R.3015.0_CDS_at	AgaP_AGAP004670: AGAP004670-PA		AGAP004670		METABOLISM-Cell function		1278729	77.42	13.18	31.82	2.58	-2.43	-1.71	-3.24
Ag.3L.1668.0_CDS_at	AgaP_AGAP012421: AGAP012421-PA		AGAP012421	Prosite_profile: PS50321 Asparagine-rich region profile	Unknown function		5667794	184.9	49.86	52.84	16.07	-3.5	-1.72	-7.61
Ag.UNKN.251.0_CDS_a_at	AgaP_AGAP010297: AGAP010297-PA		AGAP010297	IPR015425 Actin-binding FH2; IPR007707 Transforming acidic coiled-coil	CYTOSKELETON		1270953	166.77	5.63	74.43	4.95	-2.24	-1.99	-2.55
Ag.3L.2293.0_at	Ag.3L.2293.0		AGAP012223	IPR008946 Nuclear hormone receptor, ligand-binding; IPR000536 Nuclear hormone receptor, ligand-binding, core; IPR003079 Nuclear receptor ROR; IPR001723 Steroid hormone receptor; IPR001628 Zinc finger, nuclear hormone receptor-type	TRANSCRIPTION/TRANSLATION			105.84	26.26	29.54	4.61	-3.58	-2.03	-5.64

## Sheet: Add 4 description
Additional file 4. Microarray-derived gene expression in Anopheles gambiae fat body following control-PBS or sHz inoculation.
The list includes all differentially expressed genes.
